# Supplementary material for: Efficacy of treatment patterns based on concurrent chemoradiotherapy in patients with stage IIB cervical squamous cell carcinoma
Source: BMC Cancer. 2024 Jan 18;24:106. doi: 10.1186/s12885-023-11372-6 (PMC10797798; doi:10.1186/s12885-023-11372-6)
Supplement: Supplementary file 1 — Supplementary Material 1 [file 12885_2023_11372_MOESM1_ESM.xlsx]

## Sheet: Sheet1
NACT	CCRT	AC	Age	ECOG	Grade	Hgb	HPV	Diameter	LRFS	LRFS-status	DMFS	DMFS-status	OS	OS-status
0	1	1	0	1	1	1	1	0	0	43	0	43	0	43
0	1	1	0	0	4	1	1	0	0	88	0	88	0	88
0	1	1	0	1	1	0	1	0	0	43	0	43	0	43
0	1	0	0	0	2	0	2	0	0	73	0	73	0	73
0	1	1	0	0	2	0	2	0	0	76	0	76	0	76
0	1	0	0	1	2	0	1	0	0	40	0	40	0	40
1	1	0	1	1	2	0	2	0	0	31	0	31	0	31
0	1	0	1	1	1	0	2	0	0	31	0	31	0	31
0	1	0	1	1	1	0	2	0	0	30	0	30	0	30
1	1	1	0	0	4	0	0	0	0	89	0	89	0	89
0	1	0	0	1	2	0	2	0	0	2	0	2	1	2
1	1	1	0	1	1	0	1	0	0	93	0	93	0	93
0	1	0	1	1	4	0	2	0	0	30	0	30	0	30
0	1	1	0	1	2	1	1	0	1	3	1	3	1	10
0	1	1	1	1	1	1	1	0	0	45	0	45	0	45
0	1	0	0	1	1	1	2	0	0	66	0	66	0	66
0	1	0	1	1	1	1	0	0	0	48	0	48	0	48
0	1	0	1	1	1	1	1	0	0	52	0	52	0	52
0	1	1	1	1	2	1	1	0	0	70	0	70	0	70
0	1	0	0	1	4	0	0	0	0	26	0	26	1	26
0	1	1	1	1	4	0	1	0	0	81	0	81	0	81
1	1	1	0	1	2	0	1	0	0	6	1	3	1	6
0	1	0	1	1	4	0	1	0	0	89	0	89	0	89
0	1	0	0	1	2	1	1	0	0	26	0	26	0	26
0	1	0	1	1	2	0	2	0	0	63	0	63	0	63
1	1	1	1	1	1	1	1	0	0	51	0	51	0	51
0	1	1	0	1	1	0	2	0	1	24	1	24	0	31
1	1	0	0	1	1	0	2	0	0	63	0	63	0	63
0	1	0	0	1	2	0	1	0	0	3	0	3	1	3
0	1	0	1	1	4	0	1	0	0	64	0	64	0	64
0	1	0	0	1	1	0	2	0	0	47	0	47	0	47
0	1	0	1	1	1	0	2	0	0	35	0	35	0	35
0	1	0	1	1	1	1	1	0	0	37	0	37	0	37
1	1	0	0	1	2	1	1	0	0	54	0	54	0	54
0	1	1	0	0	1	1	1	0	0	88	1	53	0	88
0	1	0	1	0	4	1	1	0	0	86	0	86	0	86
0	1	0	0	1	4	1	1	0	0	39	0	39	0	39
0	1	0	1	1	2	1	1	0	0	78	0	78	0	78
0	1	1	1	0	2	1	1	0	0	83	0	83	0	83
0	1	0	1	1	3	0	1	0	0	38	0	38	0	38
1	1	0	1	1	2	0	2	0	0	63	0	63	0	63
1	1	1	1	1	4	1	1	0	0	71	0	71	0	71
1	1	1	0	1	1	1	1	0	0	60	0	60	0	60
0	1	0	1	1	1	1	1	0	0	58	0	58	0	58
0	1	1	0	1	2	0	1	0	0	40	0	40	0	40
0	1	0	1	0	4	0	1	0	0	88	0	88	0	88
0	1	0	0	1	4	1	1	0	0	72	0	72	0	72
0	1	0	1	0	4	1	0	0	0	79	0	79	0	79
1	1	0	1	1	1	1	1	0	0	64	0	64	0	64
1	1	0	1	1	4	1	1	0	0	46	1	40	0	46
0	1	1	0	1	4	1	1	0	0	70	0	70	0	70
0	1	0	1	1	1	0	1	0	1	6	0	19	1	19
0	1	1	0	0	4	1	1	0	0	88	0	88	0	88
0	1	0	1	1	4	1	2	0	0	45	0	45	0	45
0	1	0	1	1	1	1	1	0	0	31	0	31	0	31
0	1	1	1	1	1	0	1	0	0	53	0	53	0	53
0	1	1	1	1	4	0	1	0	0	70	0	70	0	70
0	1	0	1	1	4	1	1	0	0	50	0	50	0	50
0	1	1	1	1	1	1	1	0	0	31	0	31	0	31
0	1	1	0	1	4	1	2	0	0	31	0	31	0	31
0	1	1	0	1	4	0	1	0	0	66	0	66	0	66
0	1	0	1	1	2	1	1	0	0	26	1	20	0	26
1	1	0	1	1	2	1	2	0	0	34	0	34	0	34
0	1	0	0	1	4	0	1	0	0	77	0	77	0	77
0	1	1	0	1	1	0	1	0	0	70	0	70	0	70
0	1	1	0	1	4	0	1	0	0	73	0	73	0	73
0	1	0	1	1	4	0	1	0	0	87	0	87	0	87
0	1	1	1	1	4	0	1	0	0	36	0	36	1	36
0	1	0	1	1	2	0	1	0	0	66	0	66	0	66
0	1	0	1	1	1	0	2	0	0	64	0	64	0	64
0	1	1	1	1	4	0	1	0	0	62	0	62	0	62
0	1	0	1	1	1	1	0	0	0	33	0	33	0	33
0	1	0	1	1	2	1	1	0	0	42	1	34	1	42
0	1	0	1	1	1	1	1	0	0	29	0	29	0	29
0	1	1	1	0	2	1	2	0	0	90	0	90	0	90
0	1	1	1	1	4	1	1	0	0	43	1	10	1	43
0	1	1	0	1	1	0	2	1	0	38	0	38	0	38
0	1	0	1	1	2	1	1	1	0	46	0	46	0	46
0	1	0	1	1	1	0	1	1	0	44	0	44	0	44
0	1	0	0	1	1	0	1	1	0	47	0	47	0	47
1	1	0	1	1	2	0	1	1	0	26	0	26	1	26
0	1	1	1	1	4	1	0	1	0	54	0	54	0	54
0	1	0	1	1	1	1	1	1	0	68	0	68	0	68
0	1	0	1	1	1	1	1	1	0	53	0	53	1	53
0	1	0	1	1	2	1	1	1	0	44	0	44	0	44
0	1	1	1	1	1	1	1	1	0	64	0	64	0	64
0	1	0	1	1	4	1	1	1	0	27	0	27	0	27
0	1	0	0	0	1	0	1	1	1	48	0	48	1	48
0	1	1	0	1	1	1	1	1	0	39	0	39	0	39
0	1	0	1	1	1	1	2	1	0	52	0	52	0	52
0	1	0	1	0	4	1	1	1	0	92	0	92	0	92
0	1	0	1	1	2	1	1	1	0	57	0	57	0	57
0	1	0	0	1	2	1	1	1	0	10	0	10	1	10
0	1	0	1	1	1	1	1	1	0	27	0	27	0	27
1	1	0	0	0	2	0	1	1	0	51	0	51	0	51
0	1	1	1	0	1	1	1	1	0	81	0	81	0	81
0	1	1	1	1	2	1	1	1	0	66	0	66	0	66
0	1	0	1	1	1	1	2	1	0	36	0	36	0	36
0	1	1	0	1	1	0	1	1	0	88	0	88	0	88
0	1	0	1	1	1	1	1	1	0	37	0	37	0	37
0	1	1	1	1	4	1	1	1	0	29	0	29	0	29
1	1	1	0	1	2	1	2	1	1	33	0	40	1	40
0	1	0	1	1	1	1	0	1	0	77	0	77	0	77
0	1	1	1	1	4	1	2	1	0	46	0	46	1	46
0	1	1	0	0	1	1	1	1	0	86	0	86	0	86
0	1	0	1	1	2	0	1	1	0	80	0	80	0	80
1	1	1	0	1	1	0	1	1	0	93	0	93	0	93
0	1	1	0	0	1	0	1	1	0	78	0	78	0	78
0	1	1	0	0	1	1	1	1	0	79	0	79	0	79
0	1	0	1	1	2	1	1	1	0	55	0	55	0	55
0	1	0	1	1	1	1	1	1	0	75	0	75	0	75
0	1	0	0	1	2	1	2	1	0	41	0	41	0	41
0	1	1	1	1	1	1	1	1	0	44	0	44	0	44
0	1	0	1	0	4	1	1	1	0	86	0	86	0	86
0	1	1	0	1	1	1	1	1	0	39	0	39	0	39
0	1	0	1	1	4	1	0	1	0	28	0	28	0	28
0	1	1	0	0	4	1	1	1	0	90	0	90	0	90
0	1	1	0	1	2	0	1	1	0	36	0	36	0	36
0	1	0	1	1	1	0	0	1	0	50	0	50	0	50
0	1	0	1	1	2	1	1	1	0	54	0	54	0	54
0	1	0	1	0	1	1	1	1	0	86	0	86	0	86
0	1	1	0	1	1	1	1	1	0	36	0	36	0	36
0	1	1	1	0	1	1	1	1	1	5	0	13	1	13
0	1	0	1	1	1	0	2	1	0	46	0	46	0	46
0	1	1	0	1	4	0	1	1	0	92	0	92	0	92
0	1	1	0	1	2	0	2	1	0	47	0	47	0	47
0	1	1	0	1	4	0	1	1	0	88	0	88	0	88
0	1	0	0	0	2	0	2	1	0	43	0	43	0	43
0	1	0	1	1	4	0	1	1	0	40	0	40	0	40
0	1	1	0	1	2	0	1	1	0	94	0	94	0	94
0	1	1	0	1	4	0	1	1	0	91	0	91	0	91
0	1	1	0	1	1	1	0	1	0	67	0	67	0	67
0	1	1	1	0	2	1	1	1	0	87	0	87	0	87
1	1	0	0	1	1	1	2	1	0	24	0	24	1	24
0	1	1	1	1	4	1	1	1	0	94	1	21	0	94
0	1	1	1	1	1	1	1	1	0	47	0	47	0	47
0	1	1	0	0	2	0	1	1	0	48	0	48	0	48
0	1	1	0	0	1	0	2	1	0	62	0	62	0	62
0	1	1	0	0	1	1	1	1	0	77	0	77	0	77
1	1	0	0	1	1	0	1	1	0	20	0	20	1	20
0	1	0	1	1	1	1	1	1	0	47	0	47	0	47
0	1	0	0	0	4	1	2	1	0	75	0	75	0	75
0	1	0	1	1	2	1	1	1	0	64	0	64	0	64
0	1	1	0	0	2	1	0	1	0	61	0	61	0	61
0	1	1	0	0	4	1	0	1	0	54	0	54	0	54
0	1	1	0	1	2	0	1	1	1	33	0	47	1	47
0	1	1	1	1	1	1	2	1	0	74	0	74	0	74
0	1	1	0	1	3	0	1	1	0	52	1	25	0	52
0	1	1	0	1	4	0	1	1	0	64	0	64	0	64
0	1	0	0	0	1	0	1	1	0	47	0	47	0	47
0	1	1	0	1	1	0	1	1	0	79	0	79	0	79
0	1	1	0	0	1	0	2	1	0	11	1	4	1	11
0	1	1	1	1	1	1	1	1	0	67	0	67	0	67
1	1	1	0	0	2	1	1	1	0	70	0	70	0	70
0	1	1	0	1	4	0	1	1	0	89	0	89	0	89
0	1	0	0	0	1	0	1	1	0	85	0	85	0	85
0	1	1	0	0	4	0	1	1	0	86	1	8	0	86
0	1	0	0	0	4	0	1	1	0	92	0	92	0	92
0	1	0	1	1	1	1	1	1	0	73	0	73	0	73
0	1	1	0	1	1	1	0	1	0	41	0	41	0	41
0	1	1	0	1	4	1	1	1	0	41	0	41	0	41
0	1	1	0	1	2	1	1	1	0	41	0	41	0	41
0	1	0	1	1	4	1	1	1	0	31	0	31	0	31
0	1	0	1	1	1	1	1	1	0	60	0	60	0	60
0	1	0	0	1	1	1	1	1	0	68	0	68	0	68
0	1	1	0	1	2	1	0	1	0	30	1	17	1	30
0	1	1	0	1	4	0	1	1	0	95	1	27	0	95
0	1	1	0	1	2	0	1	1	0	81	0	81	0	81
0	1	1	0	1	1	0	0	1	0	42	0	42	1	42
1	1	1	0	0	2	0	1	1	0	54	0	54	0	54
0	1	1	0	0	4	1	1	1	0	94	0	94	0	94
0	1	1	1	1	1	0	0	1	0	40	0	40	0	40
0	1	1	0	1	1	0	1	1	0	84	0	84	0	84
0	1	1	0	1	1	0	1	1	0	43	0	43	0	43
0	1	1	1	1	2	0	1	1	0	71	0	71	0	71
1	1	1	1	1	1	0	2	1	0	13	0	13	1	13
0	1	1	1	1	1	0	2	1	0	31	0	31	0	31
1	1	1	0	1	4	0	1	1	0	93	0	93	0	93
0	1	0	1	1	1	0	0	1	0	33	0	33	0	33
0	1	0	0	0	1	0	1	1	0	77	0	77	0	77
1	1	1	0	0	4	0	1	1	0	82	0	82	0	82
0	1	0	0	1	4	0	1	1	0	86	0	86	0	86
0	1	1	1	1	1	0	0	1	0	53	0	53	0	53
0	1	1	0	0	1	1	0	1	0	88	0	88	0	88
1	1	1	0	1	1	1	2	1	0	100	0	100	0	100
0	1	1	0	0	2	1	1	1	0	73	0	73	0	73
0	1	1	0	0	1	1	0	1	0	68	0	68	0	68
0	1	0	0	0	4	1	1	1	0	70	0	70	0	70
0	1	1	0	0	1	1	1	1	0	88	0	88	0	88
0	1	1	1	1	4	1	2	1	0	50	0	50	0	50
0	1	0	1	1	1	0	0	1	0	30	0	30	1	30
0	1	1	0	1	1	0	1	1	0	15	0	15	1	15
0	1	1	1	1	4	0	1	1	1	6	0	15	1	15
0	1	1	0	1	1	1	1	1	0	23	1	20	1	23
0	1	1	0	1	1	1	1	1	0	42	0	42	0	42
0	1	1	0	0	4	0	1	1	0	67	0	67	0	67
1	1	1	0	1	1	0	1	1	1	8	1	8	1	12
0	1	1	0	0	4	1	1	1	0	81	0	81	0	81
0	1	1	0	1	4	0	1	1	0	88	0	88	0	88
0	1	0	0	1	2	0	1	1	0	76	0	76	0	76
0	1	0	0	1	1	0	1	1	0	32	0	32	1	32
0	1	0	0	0	2	0	1	1	0	44	0	44	0	44
0	1	0	1	1	2	1	2	1	0	30	0	30	0	30
0	1	1	0	0	2	1	0	1	0	78	0	78	0	78
0	1	0	0	0	4	0	1	1	0	57	0	57	0	57
0	1	1	0	0	1	0	2	1	0	67	0	67	0	67
0	1	1	0	1	2	0	1	1	0	96	0	96	0	96
0	1	1	0	0	1	0	2	1	1	15	0	18	1	18
0	1	1	1	0	4	0	1	1	0	90	0	90	0	90
0	1	1	0	0	4	1	1	1	0	88	0	88	0	88
1	1	0	0	1	1	0	1	1	0	11	1	4	1	11
1	1	1	0	1	4	0	1	1	0	25	0	25	0	25
1	1	1	0	0	4	0	1	1	0	77	0	77	0	77
0	1	0	0	0	4	1	1	1	0	6	0	6	1	6
0	1	0	1	1	1	0	1	1	0	58	0	58	0	58
0	1	1	0	0	2	1	1	1	0	88	0	88	0	88
0	1	1	0	0	3	0	0	1	0	60	0	60	0	60
1	1	1	0	0	4	0	2	1	1	8	1	9	1	14
0	1	1	1	1	2	0	1	1	0	21	1	8	1	21
0	1	0	0	1	1	0	1	1	0	70	0	70	0	70
0	1	0	1	1	2	0	1	1	0	48	0	48	0	48
0	1	0	0	1	4	0	1	1	0	86	0	86	0	86
0	1	1	0	1	1	0	1	1	0	54	0	54	0	54
0	1	1	0	0	1	0	1	1	0	51	0	51	0	51
0	1	0	0	0	1	0	1	1	0	76	0	76	0	76
1	1	0	1	1	1	0	2	1	0	36	0	36	0	36
1	1	0	0	1	2	0	1	1	1	5	0	11	1	11
0	1	1	0	0	4	0	1	1	0	66	0	66	0	66
1	1	0	0	0	1	0	1	1	0	4	0	4	1	4
0	1	1	0	1	2	0	1	1	0	36	0	36	0	36
1	1	1	0	0	1	0	2	1	0	52	0	52	0	52
0	1	1	1	1	2	0	1	1	0	63	0	63	1	63
